# Supplementary material for: Social cohesion and quality of life in Bandung: A cross sectional study
Source: PLoS One. 2021 Oct 13;16(10):e0258472. doi: 10.1371/journal.pone.0258472 (PMC8513873; doi:10.1371/journal.pone.0258472)
Supplement: S2 File — (XLSX) [file pone.0258472.s002.xlsx]

## Sheet: sociodemographic + SC + QOL
No	Age group	Gender	Place of birth	Area	Education	Occupation	Marital status	Income group	SC	QOL
001	2	0	0	0	0	0	2	0	1.16	4.07
002	2	0	0	0	2	7	2	0	0.76	3.32
003	1	1	0	0	2	3	1	0	3.91	6.03
004	1	1	1	0	2	4	0	0	0.16	0.73
005	1	1	0	0	1	2	0	0	0.62	0.97
006	1	1	1	0	1	2	1	0	0.62	3.06
007	0	0	0	0	1	1	0	1	1.07	3.06
008	1	0	1	0	1	3	1	0	0.93	3.64
009	0	0	1	0	2	1	0	0	0.54	0.62
010	0	1	1	0	1	4	0	0	0.54	1.77
011	0	0	1	0	1	5	0	0	0.76	0.17
012	1	0	1	0	2	5	0	0	0.08	1.04
013	1	1	0	0	2	4	1	1	1.07	0.52
014	1	0	1	0	2	4	1	1	0.5	4.8
015	1	1	1	0	1	2	1	0	2.8	1.67
016	0	0	1	0	1	1	0	0	0.22	0.03
017	1	1	0	0	1	7	1	1	0.4	0.03
018	0	0	1	0	1	4	1	0	0.81	-0.58
019	0	0	1	0	2	1	0	0	0.87	0.14
020	1	0	0	0	1	5	1	0	0.62	3.32
021	0	0	1	7	2	5	0	0	0.06	0.29
022	0	1	1	7	2	4	0	0	0.67	0.67
023	0	0	1	7	2	4	1	1	3.91	1.41
024	1	1	1	7	2	3	1	0	0.87	0.91
025	0	1	1	7	1	1	0	1	1.25	0.25
026	1	0	1	7	1	4	1	0	1.88	3.32
027	1	0	1	7	2	5	2	0	0.58	0.29
028	0	0	1	7	2	5	0	0	0.71	-1.6
029	2	0	1	7	1	7	1	0	0.47	2.09
030	1	0	0	7	2	4	1	1	0.11	0.52
031	0	1	1	7	2	7	0	0	0.93	0.67
032	0	1	0	7	1	1	0	1	0	0.17
033	0	1	1	7	2	4	1	1	0.93	2.35
034	1	0	1	7	2	5	1	1	-0.44	0.42
035	0	0	1	7	2	4	1	0	3.91	4.07
036	1	1	1	7	1	7	0	0	1.49	6.03
037	2	1	1	7	2	7	1	0	0.54	1.67
038	1	0	0	7	2	4	1	0	0.43	1.17
039	1	1	0	7	2	2	1	1	0.28	1.58
040	1	0	0	7	0	3	1	0	1.66	1.87
041	0	0	0	7	2	3	1	0	0.87	1.49
042	0	0	1	7	1	1	0	2	-0.02	1.17
043	1	0	1	7	2	4	1	2	0.76	0.52
044	0	1	0	7	1	1	0	2	1.16	1.1
045	0	0	1	7	2	4	0	1	0.76	6.03
046	1	0	1	1	2	5	1	0	2.21	-0.45
047	1	0	0	1	2	4	1	2	0.81	-0.48
048	1	0	1	1	2	7	1	0	1.88	-0.01
049	0	0	0	1	1	4	1	0	0.03	1.04
050	0	0	1	1	1	1	0	0	0.25	0.97
051	1	0	1	1	1	4	1	0	0.43	0.85
052	0	0	1	1	2	3	1	4	1	1.17
053	1	0	0	1	1	4	1	0	1.49	1.49
054	0	1	1	1	1	4	0	0	0.81	2.35
055	0	0	1	1	1	1	0	2	0.71	0.62
056	1	1	1	1	2	2	1	0	0.76	0.73
057	0	0	1	1	2	4	1	0	1.25	0.29
058	1	0	1	1	1	4	1	0	1.66	-0.17
059	0	0	1	5	2	7	1	0	1.25	0.52
060	1	1	1	5	2	2	1	1	1.07	0.91
061	0	0	0	5	2	7	0	0	1.07	2.66
062	0	1	1	5	2	4	1	0	0.71	0.57
063	1	1	1	5	2	3	1	0	1.49	1.41
064	1	1	0	5	2	2	1	0	1.66	0.62
065	1	1	1	1	1	2	1	0	1	1.67
066	1	1	1	1	2	2	1	0	1	1.49
067	1	0	1	1	2	4	1	0	0.31	-0.28
068	1	1	0	1	1	2	1	0	0.5	1.87
069	0	1	1	1	1	7	0	0	0.81	0.62
070	1	1	1	1	0	0	1	0	0.62	1.17
071	2	0	1	1	2	7	1	0	0.87	1.04
072	0	0	1	1	1	4	0	0	0.54	0.57
073	1	1	1	1	1	2	1	0	0.81	1.1
074	1	1	1	1	1	0	1	0	1	2.85
075	1	1	0	1	2	2	1	0	0.81	0.73
076	1	0	0	1	2	5	1	1	0.81	-0.28
077	0	0	0	1	2	7	0	0	0.87	0.47
078	0	0	1	1	2	4	0	0	0.93	3.06
079	1	0	1	2	1	4	1	3	1.36	6.03
080	1	0	0	2	1	4	0	0	0.25	2.5
081	0	1	0	2	2	1	0	0	1.88	1.17
082	1	0	1	2	1	3	1	0	0.47	-0.74
083	2	1	0	2	2	7	0	0	1.49	1.41
084	1	1	0	3	2	7	2	0	1.36	-0.1
085	1	1	1	3	2	2	1	0	0.5	0.73
086	1	0	1	3	1	4	1	0	1.16	0.67
087	0	0	1	3	2	0	0	1	0.4	0.85
088	1	0	0	3	2	3	1	1	0.4	1.25
089	1	1	1	3	2	3	1	3	1.66	0.62
090	0	1	1	3	1	1	0	1	0.87	0.06
091	0	1	1	3	2	4	0	0	0.76	1.04
092	0	0	1	3	2	5	0	0	0.67	0.79
093	1	0	1	3	2	0	1	3	0.22	1.77
094	0	0	1	1	2	4	1	2	0.76	0.38
095	0	0	1	1	2	4	0	0	-0.23	-1.23
096	1	0	1	1	1	4	1	0	0.76	2.5
097	1	0	1	1	1	4	1	0	0.34	0.79
098	1	0	1	1	1	4	1	0	0.31	0.67
099	0	0	1	1	2	0	2	0	0.11	0.34
100	0	1	1	1	2	1	0	0	0.87	1.77
101	0	1	1	5	2	0	0	0	0.71	-0.34
102	0	0	1	5	2	7	0	0	0.19	0.14
103	1	0	0	5	2	5	1	0	0.34	0.62
104	2	0	1	5	1	0	1	0	0.06	0.62
105	0	0	0	5	1	4	0	0	1.16	-0.07
106	2	0	1	5	2	0	1	0	0.34	0.03
107	0	1	0	5	2	1	0	1	0.47	-0.28
108	0	0	0	2	1	4	0	0	0.62	1.49
109	0	0	0	2	2	1	0	0	1.66	0.97
110	1	0	0	2	2	5	1	2	2.21	0.38
111	0	0	1	2	2	4	1	2	0	0.73
112	0	0	0	2	2	4	1	1	0.93	1.87
113	1	0	0	2	2	7	1	1	0.76	1.49
114	0	0	0	2	1	1	0	0	0.93	3.32
115	0	0	1	2	1	6	1	0	0.5	-0.66
116	0	0	1	2	2	4	0	0	0.19	0.1
117	0	0	0	2	2	5	1	0	0.4	0.79
118	1	1	0	2	2	2	1	3	1.88	0.47
119	0	1	0	2	2	5	1	1	1.07	0.38
120	0	1	0	2	1	1	0	0	0.93	6.03
121	2	0	0	2	2	7	1	3	1.16	2.09
122	2	0	0	2	2	3	1	0	0.5	1.41
123	2	0	1	2	1	5	1	0	0.43	0.34
124	0	1	1	2	2	7	0	0	0.87	1.98
125	0	0	1	2	2	4	1	0	1.16	0.85
126	1	0	0	2	2	4	1	0	0.58	0.34
127	2	1	1	2	1	3	2	0	0.54	1.49
128	0	0	1	2	2	4	1	0	0.81	0.52
129	0	0	0	2	1	1	0	1	1.16	0.91
130	0	0	1	2	2	4	1	1	0.4	0.42
131	0	1	1	2	1	4	0	1	0.87	0.17
132	1	0	1	2	1	4	1	0	-0.12	-0.13
133	0	0	0	6	2	4	0	0	1.25	-0.07
134	0	1	1	6	2	1	0	0	0.54	0.97
135	0	1	0	6	2	4	0	0	0.43	-0.34
136	0	0	1	6	1	1	0	0	1.07	1.04
137	0	0	0	6	2	4	0	0	0.62	1.77
138	1	1	1	0	0	2	1	0	0.93	1.17
139	1	0	1	0	1	4	1	0	1.07	1.49
140	1	1	1	0	1	4	1	0	0.47	0.52
141	0	1	0	0	0	2	1	0	0.47	1.17
142	1	1	1	0	1	2	1	0	0.06	-0.77
143	0	1	1	0	2	7	0	0	0.67	3.32
144	2	1	1	0	0	2	2	0	-0.15	0.17
145	0	1	0	0	2	4	0	0	0.37	1.98
146	0	0	1	0	1	1	0	0	0.76	0.25
147	0	0	1	0	2	4	1	2	0.19	1.1
148	2	1	1	0	0	2	1	0	0.76	0.62
149	0	0	0	2	2	1	1	0	0.71	0.57
150	0	0	1	2	2	7	0	0	1.16	6.03
151	0	1	0	2	2	2	1	0	2.8	1.04
152	1	0	0	2	2	4	1	1	0.37	0.1
153	1	1	0	2	1	3	1	1	-0.23	0.97
154	1	0	1	2	2	5	1	0	1.88	1.98
155	0	1	1	2	1	0	0	0	1	-0.63
156	0	0	0	2	2	4	1	0	1	4.07
157	0	0	0	2	2	1	0	0	0.54	0.38
158	0	0	0	2	2	3	1	0	0.67	0.17
159	1	0	0	2	2	7	1	2	0.43	0.17
160	1	0	0	2	2	7	1	1	0.67	-0.13
161	0	1	1	2	1	1	0	0	1	-0.58
162	0	0	1	2	2	3	1	1	0.43	2.5
163	0	0	0	2	2	1	0	1	0.4	0.73
164	2	1	0	2	1	7	2	0	0.58	2.85
165	0	1	1	2	2	7	1	0	0.31	1.49
166	1	0	1	4	2	4	1	0	-0.02	-0.28
167	0	0	1	4	2	0	0	1	3.91	0.97
168	1	1	1	4	2	5	1	1	1.49	1.17
169	1	0	1	4	2	4	1	0	0.93	2.5
170	0	1	1	4	2	4	0	0	1	2.5
171	1	0	1	3	1	4	1	0	0.81	0.57
172	1	0	1	3	1	4	1	0	1.49	0.21
173	1	0	1	3	2	4	1	0	0.62	6.03
174	2	0	1	3	1	3	1	0	0.19	-0.04
175	1	1	1	3	1	2	1	0	0.43	0.03
176	1	0	0	3	1	4	1	1	0.71	6.03
177	0	1	1	3	1	2	1	0	1.88	4.07
178	1	0	1	3	2	3	2	0	1.16	1.49
179	0	0	0	3	2	4	0	0	0.28	1.49
180	0	0	1	3	2	4	0	0	0.76	0.57
181	0	0	0	3	2	5	0	1	0.87	4.07
182	1	1	1	3	2	2	1	0	0.93	1.41
183	0	0	1	3	1	7	0	0	1.66	6.03
184	1	1	1	3	1	4	0	0	0.71	-0.07
185	0	1	1	3	2	1	0	1	1.49	4.07
186	1	1	1	7	2	3	1	2	0.67	0.1
187	0	0	0	7	1	1	0	1	1.16	6.03
188	1	0	0	7	1	0	0	0	0.93	1.1
189	1	0	1	7	1	5	1	0	0.58	2.66
190	1	0	0	7	2	4	1	0	2.21	3.06
191	1	1	0	7	2	2	1	0	0.71	1.17
192	0	0	1	7	1	1	0	2	0.67	0.21
193	0	0	0	7	2	4	0	1	1.36	1.04
194	2	1	0	7	1	2	1	0	1.25	0.47
195	0	1	1	7	2	4	1	0	0.71	-0.63
196	0	0	1	7	2	4	1	0	0.71	0.29
197	2	0	0	6	2	0	1	0	1	2.09
198	0	1	1	6	2	1	0	0	0.06	-0.17
199	0	1	1	6	2	4	0	0	1.16	2.85
200	1	1	0	6	2	2	1	3	0.67	1.33
201	1	0	1	6	1	4	1	3	0.25	0.38
202	1	0	0	6	2	3	1	2	0.81	0.34
203	0	1	1	6	1	4	0	0	0.71	0.67
204	1	1	0	6	2	5	1	0	0.34	1.77
205	1	0	0	6	1	4	1	1	0.47	3.06
206	1	1	1	6	2	0	1	0	0.71	3.64
207	1	0	0	4	2	3	1	0	-0.3	1.58
208	1	0	0	4	2	4	1	0	1.36	0.57
209	0	0	1	4	2	4	1	0	0.62	3.64
210	1	1	1	4	1	4	1	0	0.28	-0.17
211	0	0	1	4	2	4	0	0	0.19	2.09
212	2	0	0	4	2	3	1	2	0.06	-0.79
213	0	1	1	4	2	0	0	1	0.37	0.73
214	1	0	0	4	1	5	1	0	0.47	0.29
215	1	0	1	4	2	4	1	1	0.81	0.67
216	2	1	1	4	2	0	2		0.67	1.1
217	0	0	0	3	2	7	1	0	0.5	0.57
218	1	0	1	3	2	7	1	0	0.93	1.58
219	0	0	1	3	2	1	0	0	0.47	0.67
220	2	1	0	0	2	7	0	3	0.71	1.49
221	1	0	0	0	2	4	1	0	1.49	1.41
222	1	0	1	0	1	4	1	0	0.22	0.03
223	1	0	0	0	2	3	1	0	0.31	0.06
224	0	0	1	0	1	4	1	0	0.25	1.25
225	0	0	0	0	2	4	0	1	0.71	1.41
226	1	0	0	0	0	3	1	0	0.19	0.62
227	0	0	1	0	1	4	0	0	0.58	0.62
228	0	0	1	0	1	4	1	1	0.76	0.85
229	1	0	1	0	2	4	1	1	0.81	-0.61
230	1	0	1	0	1	3	1	2	-0.23	1.49
231	1	0	0	0	2	5	2	0	0.81	1.49
232	1	1	1	0	2	2	1	0	0.37	2.85
233	1	0	1	0	2	5	1	0	0.22	2.85
234	0	1	1	2	1	1	0	1	0.5	0.38
235	0	1	1	2	2	4	0	0	3.91	0.34
236	1	0	0	2	1	5	1	1	0.22	0.25
237	0	1	1	2	1	6	1	1	1.66	1.77
238	2	0	0	2	0	7	1	0	0.71	-0.61
239	0	0	1	2	1	5	1	0	0.43	3.06
240	2	0	0	2	1	7	1	0	1.16	3.32
241	2	1	1	2	1	2	1	2	0.58	2.09
242	0	1	0	2	1	2	1	0	0.87	-0.23
243	1	1	1	2	1	0	2	0	0.54	-0.37
244	0	0	1	6	1	7	0	0	1.16	1.49
245	1	0	1	6	1	4	1	0	0.37	0.14
246	0	0	0	6	1	6	1	0	1	1.41
247	0	1	0	6	2	4	0	0	0.81	-0.13
248	0	0	0	6	2	5	2	0	0.13	-0.25
249	0	1	0	6	1	1	0	0	0.43	-0.4
250	1	0	0	6	2	3	1	2	3.91	6.03
251	1	0	0	6	2	3	1	0	0.58	0.79
252	0	0	0	6	2	5	0	0	1	1.67
253	1	0	0	6	1	5	1	1	1	1.04
254	0	1	0	6	1	4	0	0	0.76	-0.01
255	0	1	1	6	2	4	0	0	0.76	0.42
256	0	0	0	6	1	4	0	0	1.36	1.49
257	1	0	1	0	2	4	1	1	1.16	-0.23
258	0	0	1	0	2	4	1	0	0.5	-0.53
259	0	0	0	0	2	5	0	0	0.81	0.47
260	2	0	0	0	1	4	1	0	0.37	0.67
261	1	0	1	0	1	3	1	0	0.5	1.1
262	1	0	1	0	2	3	1	0	1.25	1.33
263	1	1	1	0	2	4	1	2	0.76	1.1
264	1	0	0	7	2	4	1	3	1.49	0.47
265	1	1	0	7	2	4	1	3	1.25	2.5
266	0	1	1	7	1	1	0	3	0.71	0.03
267	1	1	0	7	2	4	1	2	1.36	1.58
268	1	1	1	7	0	7	1	0	1.07	1.41
269	1	1	0	7	2	4	1	4	0.62	0.91
270	0	0	1	7	2	3	1	0	1.88	-1.04
271	1	1	0	7	2	2	2	2	1	1.1
272	0	0	1	7	2	1	0	1	1.16	0.34
273	1	0	1	7	2	4	1	4	1.66	0.38
274	0	1	1	7	2	1	0	1	0.37	-0.61
275	0	1	0	7	2	1	1	4	1	4.8
276	1	0	0	7	2	3	1	2	-0.05	2.85
277	1	0	1	7	2	4	1	2	1.49	1.33
278	0	0	0	7	2	7	0	0	0.62	1.67
279	1	0	1	7	2	3	1	0	0.87	1.25
280	0	0	1	7	2	5	1	0	2.8	0.57
281	0	1	1	7	2	4	0	0	0.76	2.09
282	1	0	0	7	2	7	1	1	0.22	2.09
283	1	0	1	7	2	3	1	1	0.37	-0.17
284	1	1	0	7	2	5	1	0	0.31	-0.61
285	2	0	0	7	1	4	1	0	1.25	2.22
286	1	1	0	7	2	7	1	2	0.43	-0.17
287	1	1	0	7	2	3	1	3	3.91	0.62
288	2	1	0	7	1	2	2	0	2.21	1.1
289	1	1	0	7	2	5	1	0	0.58	1.41
290	0	0	1	7	2	7	0	0	1.25	1.41
291	0	1	0	7	2	4	0	0	0.58	0.34
292	0	0	1	7	2	0	0	1	3.91	1.41
293	0	0	0	7	2	3	0	0	0.47	0.85
294	0	1	1	7	2	3	1	0	-0.05	1.25
295	0	0	1	7	2	4	0	0	-0.36	2.66
296	1	0	0	1	1	4	1	0	0.71	4.8
297	2	0	1	1	2	5	1	0	0.58	4.8
298	1	1	1	1	2	3	1	2	0.71	0.21
299	0	1	1	1	1	0	0	0	0.13	0.21
300	2	0	0	1	0	5	1	0	1.36	-0.2
301	0	0	1	1	2	5	1	1	0.67	0.97
302	1	0	1	1	2	7	1	0	1.25	4.07
303	1	0	1	1	2	4	1	3	0.81	-0.48
304	0	1	1	1	2	4	1	1	1.25	1.67
305	0	0	1	1	2	4	0	1	0.71	0.62
306	1	1	1	5	2	2	1	0	-0.17	0.73
307	1	0	1	5	2	3	1	0	0.87	0.03
308	0	0	1	5	2	4	1	2	0.67	1.41
309	1	0	0	5	2	6	1	1	0.62	0.85
310	1	1	1	5	2	2	1	0	0.58	1.58
311	0	1	1	5	2	4	1	0	3.91	6.03
312	0	1	1	5	1	1	0	2	0.28	1.17
313	1	0	1	5	2	4	0	1	0.31	1.33
314	1	1	1	5	2	2	1	0	-0.3	-0.48
315	2	0	0	1	2	3	1	1	0.67	0.97
316	0	0	1	1	1	0	0	1	-0.02	0.34
317	0	1	1	1	1	1	0	1	0.76	1.17
318	2	0	1	1	2	3	1	2	1.16	0.62
319	1	0	1	1	2	4	1	0	0.25	1.87
320	0	0	0	1	2	5	0	0	0.28	1.25
321	1	0	1	1	2	5	1	2	1.88	4.8
322	0	1	0	1	2	7	1	3	0.5	-0.74
323	0	1	1	1	2	7	1	1	1.88	2.35
324	0	0	0	2	2	7	0	0	0.76	1.98
325	0	0	1	2	2	4	1	0	2.21	0.97
326	1	0	0	2	2	5	1	2	0.87	2.85
327	0	1	0	2	1	4	0	0	1.66	1.41
328	1	0	0	2	1	4	1	0	1.25	0.29
329	0	0	0	2	1	4	0	0	0.67	4.07
330	1	0	0	2	1	0	2	0	0.34	2.66
331	1	1	1	3	1	7	1	0	0.37	-0.25
332	0	0	1	3	1	4	1	0	0	0.34
333	0	1	1	3	1	1	0	1	1.88	0.97
334	0	0	0	3	2	4	1	0	1.16	4.07
335	0	0	1	3	2	5	0	0	0.62	0.06
336	1	1	1	3	1	2	1	0	0.81	0.47
337	0	1	1	3	1	4	0	0	1.88	6.03
338	1	0	1	3	2	4	2	0	0.93	1.77
339	0	1	1	3	2	4	1	1	0.71	6.03
340	0	1	1	3	2	0	0	0	0.67	0.62
341	0	1	0	3	2	1	0	1	1.66	6.03
342	2	1	1	3	2	3	1	1	0.25	0.03
343	1	0	1	3	1	0	2	0	1	3.64
344	0	0	1	1	1	1	0	0	1.07	2.35
345	0	0	0	1	2	3	1	1	0.71	1.04
346	1	1	1	1	2	4	1	0	0.54	0.97
347	0	1	1	1	1	4	1	0	1.07	0.47
348	0	1	1	1	2	7	0	0	0.62	0.67
349	2	0	0	5	1	4	1	0	0.54	0.21
350	0	0	1	5	1	1	0	2	0.47	0.1
351	0	0	0	5	1	1	0	0	1.07	1.1
352	1	0	0	5	2	3	1	1	0.62	0.25
353	0	0	0	5	2	5	1	0	0.62	-0.1
354	1	1	0	5	2	4	1	0	0.93	-0.34
355	0	0	0	5	2	7	0	0	0.81	-0.01
356	1	1	0	5	1	3	1	0	0.47	1.25
357	1	0	0	5	1	4	1	0	0.76	0.17
358	1	0	0	5	1	7	1	0	1.36	0.47
359	0	0	1	5	2	3	1	1	0.58	0.38
360	2	0	1	5	0	0	1	2	0.34	0.34
361	1	1	0	5	2	6	1	1	3.91	2.85
362	2	0	1	5	2	0	1	0	0.93	0.25
363	1	0	0	5	2	4	1	0	1.07	2.85
364	1	0	1	2	2	4	1	0	1.25	1.1
365	1	1	1	2	2	3	0	0	1.07	1.04
366	1	0	0	2	2	5	1	2	1.16	1.87
367	0	0	0	2	2	4	1	1	-0.28	1.67
368	2	0	0	2	2	7	1	0	1.07	1.58
369	1	0	1	2	2	5	1	0	0.28	0.47
370	0	0	1	2	2	3	1	0	3.91	6.03
371	1	0	0	2	2	7	1	0	1.36	1.58
372	0	0	1	2	1	7	1	0	0.71	-0.07
373	0	1	1	2	1	4	0	0	0.76	0.03
374	2	0	0	2	2	3	1	1	0.08	-1.23
375	1	0	0	2	2	7	1	1	0.67	1.04
376	1	1	1	2	1	2	1	0	2.21	2.09
377	2	0	0	2	1	7	1	0	0.58	2.85
378	2	1	0	2	2	3	1	4	0.93	-0.1
379	2	0	0	2	2	3	1	0	1.49	0.34
380	1	1	0	2	1	3	1	1	0.87	1.04
381	1	1	1	2	0	7	1	3	1	0.34
382	1	0	0	2	0	4	1	0	1.88	6.03
383	0	1	0	2	0	4	1	0	0.62	1.77
384	2	0	0	2	2	7	1	0	1.88	0.34
385	2	0	0	2	2	3	1	0	1	0.38
386	1	0	1	2	2	3	1	4	0.47	1.77
387	2	0	1	2	2	7	1	0	1.66	1.77
388	2	0	0	2	2	7	1	1	0.76	0.91
389	1	1	0	2	2	3	1	1	1.36	2.85
390	2	0	0	2	2	3	1	0	0.4	1.41
391	2	0	1	2	2	7	1	0	0.67	0.97
392	2	0	0	2	2	7	1	0	3.91	2.85
393	2	0	0	2	2	7	1	0	0.37	1.33
394	2	0	0	2	1	3	1	0	1	1.25
395	1	0	0	2	2	0	1	0	1.07	3.32
396	2	0	0	2	2	4	1	1	0.71	2.35
397	2	0	0	2	2	7	1	1	0.54	-0.63
398	1	0	1	2	1	4	1	0	1.07	2.66
399	2	0	0	2	2	7	1	0	0.13	2.85
400	2	0	1	2	1	3	1	0	0.54	2.85
401	2	0	0	2	1	0	2	0	0.37	0.03
402	1	0	0	2	2	4	1	0	0.76	1.41
403	1	0	0	2	1	7	1	0	0.47	-0.17
404	0	1	1	2	2	4	1	0	0.87	0.47
405	0	0	0	2	1	1	0	0	0.62	-0.42
406	0	0	1	2	2	3	1	1	0.71	0.21
407	1	0	1	2	1	4	1	0	-0.15	0.38
408	0	1	1	2	2	4	0	0	0.62	6.03
409	1	1	1	2	2	7	1	0	3.91	6.03
410	1	0	1	2	2	4	1	0	1.25	0.85
411	0	1	1	2	2	4	0	0	0.19	0.38
412	1	1	0	2	1	4	0	1	0.22	-0.04
413	1	1	1	2	2	2	1	1	0.87	4.8
414	1	0	1	6	2	4	1	1	0.71	0.97
415	1	0	0	6	2	5	1	3	1.36	0.91
416	0	1	1	6	2	3	0	2	0.62	3.64
417	1	0	0	0	2	4	1	0	0.22	0.25
418	1	1	0	0	2	3	1	0	0.76	4.8
419	0	0	0	0	2	7	0	0	1.88	4.07
420	1	1	1	0	2	3	1	2	0.5	0.14
421	0	1	1	0	2	4	1	0	0.93	0.91
422	0	0	1	0	1	1	0	0	0.5	1.41
423	0	0	0	0	2	4	0	0	0.5	-0.58
424	1	1	1	0	2	3	1	0	3.91	2.5
425	0	0	1	0	1	7	0	0	0.54	0.03
426	0	1	1	0	1	1	0	2	0.67	0.1
427	0	0	0	0	2	1	0	1	1.49	2.35
428	1	0	1	0	1	5	1	0	0.37	0.17
429	1	1	1	0	2	3	1	1	0.76	0.57
430	0	1	0	0	2	7	1	1	1.66	2.66
431	0	0	0	0	2	4	1	1	0.4	0.85
432	0	1	0	0	0	4	1	1	1.25	0.29
433	0	1	0	0	0	4	1	0	2.21	4.8
434	1	0	1	0	1	5	1	0	1.36	2.35
435	1	1	1	2	2	3	1	1	0.5	1.33
436	1	0	0	2	2	5	1	1	0.22	1.87
437	1	0	1	2	2	5	1	4	0.76	1.41
438	1	0	1	2	2	4	1	0	0.54	1.41
439	0	1	0	2	2	7	1	1	0.87	1.17
440	1	0	1	2	1	4	1	0	1.66	2.5
441	0	0	1	6	1	4	1	0	3.91	2.85
442	1	0	0	6	2	3	1	2	0.19	-0.17
443	0	0	1	2	2	4	1	1	0.81	1.67
444	0	1	1	2	1	0	0	0	1.36	1.33
445	0	1	0	2	2	1	0	0	0.03	-0.04
446	0	0	0	2	1	1	0		0.34	0.62
447	0	0	1	2	1	4	1	0	0.54	0.67
448	0	0	1	2	2	5	0	3	0.37	-0.01
449	0	0	0	2	1	4	0	0	0.03	0.42
450	1	1	0	2	2	4	1	0	0.5	-0.13
451	1	1	0	2	2	4	1	3	0.67	1.98
452	0	1	1	2	1	4	1	0	2.8	2.66
453	0	1	1	2	2	4	1	0	1.07	4.8
454	0	0	1	2	1	1	0	0	0.47	1.67
455	1	0	0	2	2	3	1	1	1	0.67
456	0	0	0	2	2	7	1	2	1.49	0.47
457	0	1	0	2	2	1	0	1	1.07	-0.45
458	1	0	1	2	2	4	1	0	1.25	1.87
459	0	0	0	2	2	1	0	1	0.93	1.17
460	0	1	0	2	1	1	0	1	0.81	6.03
461	1	0	1	2	2	4	1	0	0.5	0.17
462	0	0	1	2	2	4	0	0	1.07	2.22
463	1	1	1	2	2	4	1	0	0.19	0.62
464	1	0	0	2	2	7	1	0	0.03	-0.07
465	1	0	1	2	2	4	1	0	0.37	2.09
466	1	0	1	2	2	6	1	1	1.07	1.67
467	1	0	0	2	2	4	2	1	0.58	0.06
468	0	0	0	2	2	1	0	0	0.81	1.58
469	1	1	0	2	2	3	1	0	0.71	0.85
470	1	1	0	2	2	3	1	2	1.49	2.09
471	0	1	1	2	1	2	1	0	2.8	-0.1
472	0	1	0	2	2	4	0	3	0.58	2.66
473	1	0	1	2	1	5	1	0	0.03	0.38
474	0	1	1	2	2	4	0	0	1.49	0.14
475	0	0	0	2	2	4	0	1	0.43	1.33
476	0	1	1	4	2	4	1	0	0.93	1.87
477	0	0	1	3	1	4	0	0	0.67	0.29
478	1	0	1	3	1	4	1	1	0.28	0.42
479	1	0	0	3	1	3	2	1	0.19	1.98
480	1	0	0	3	1	4	1	0	0.5	1.1
481	1	0	1	3	2	3	1	0	0.81	0.73
482	0	1	0	3	2	7	0	0	0.4	0.73
483	1	1	1	3	2	3	1	0	0.81	0.03
484	1	0	1	3	2	4	1	0	0.5	0.42
485	0	0	0	3	2	7	1	1	0.34	1.77
486	0	0	0	3	2	4	0	0	0.67	-0.37
487	1	1	0	3	2	2	1	0	0.5	2.22
488	0	0	0	3	2	4	1	1	0.5	0.25
489	0	0	1	3	1	4	0	0	0.5	0.38
490	0	0	1	3	2	4	0	0	1.07	1.41
491	0	1	0	3	2	3	0	1	0.87	1.67
492	0	1	1	3	2	5	0	2	1.16	1.1
493	1	0	1	3	1	7	1	1	0.87	2.09
494	0	0	0	3	2	7	1	0	0.25	-0.61
495	0	0	1	3	2	5	1	0	1	1.41
496	1	0	1	3	2	3	1	3	3.91	6.03
497	1	1	1	7	2	7	1	0	1.07	0.34
498	2	1	0	7	1	7	0	0	0.11	0.52
499	2	0	0	7	1	3	1	2	0.03	1.67
500	2	0	0	7	1	3	1	0	-0.02	0.47
501	1	1	1	7	2	3	1	1	1.49	0.42
502	1	0	0	7	2	4	1	1	1.07	1.25
503	1	1	0	7	1	2	1	0	1.16	2.5
504	1	0	1	7	1	5	1	0	-0.1	0.21
505	0	0	1	7	1	1	0	1	1.25	6.03
506	0	0	1	7	2	1	0	1	1	1.25
507	0	0	1	7	2	1	0	1	0.67	-0.58
508	0	0	1	6	1	1	0	0	0.87	1.98
509	0	0	0	6	2	3	1	0	0.71	0.85
510	2	0	0	6	2	0	1	0	1.49	0.42
511	0	1	1	6	1	4	0	0	1	0.29
512	1	0	1	6	2	3	1	0	0.58	-0.2
513	1	1	0	6	2	2	1	0	0.47	0.1
514	0	0	0	4	1	1	0	1	0.58	-0.07
515	1	0	1	4	2	4	1	0	0.71	3.06
516	1	0	1	4	2	7	1	0	3.91	1.25
517	0	0	1	4	2	3	1	1	1.25	2.85
518	0	0	1	4	2	4	1	0	1.88	6.03
519	1	0	1	4	2	4	1	0	0.5	-0.93
520	0	1	1	4	2	3	0	2	0.37	2.5
521	2	0	0	4	2	5	1	1	0.81	6.03
522	0	0	1	4	2	5	1	0	0.87	2.66
523	1	0	1	3	2	4	1	1	-0.12	0.91
524	1	0	1	3	1	4	1	0	0.13	1.04
525	1	0	0	3	2	4	1	2	0.4	1.49
526	0	1	1	3	2	4	1	4	0.5	0.38
527	0	0	1	3	2	4	0	3	0.58	1.1
528	1	0	0	3	2	3	1	4	1.25	0.91
529	0	1	0	0	2	7	0	0	0.93	1.41
530	1	0	1	0	2	7	1	1	0.58	0.42
531	0	1	1	0	1	4	0	0	1	6.03
532	1	0	1	0	1	4	1	0	-0.41	-0.17
533	1	1	0	0	2	3	1	0	1.66	0.73
534	1	0	1	0	2	3	1	1	0.43	-0.17
535	0	0	0	0	1	1	0	0	0.11	-0.28
536	1	0	1	0	1	5	1	1	0.34	-0.17
537	1	0	0	0	2	4	1	1	0.47	-0.28
538	0	1	1	0	2	4	0	0	1	1.33
539	0	1	1	0	2	7	1	0	0.62	-0.01
540	1	0	1	0	2	5	1	0	0.58	-0.07
541	1	0	1	0	0	4	1	0	0.81	0.29
542	0	0	0	0	2	7	1	0	1	0.52
543	0	0	0	0	2	7	0	0	0.67	1.04
544	1	0	0	0	2	4	1	0	0.76	0.38
545	1	0	1	0	1	4	1	0	0.5	0.85
546	1	1	1	0	1	2	1	0	0.37	6.03
547	1	1	1	0	0	2	1	0	0.71	1.49
548	1	1	1	0	1	7	1	0	0.43	0.38
549	1	0	1	0	1	0	1	0	1.25	3.32
550	1	0	0	0	2	4	1	1	0.34	1.25
551	1	0	1	0	2	4	1	0	0.5	0.29
552	0	0	1	0	2	4	1	0	1.88	0.34
553	0	0	0	0	1	1	0	1	0.03	1.25
554	0	0	1	0	1	1	0	1	0.93	-0.48
555	0	0	1	2	1	1	0	1	1.36	3.06
556	2	0	0	6	2	3	1	0	0.13	0.14
557	0	1	1	6	1	0	0	1	1	-0.82
558	0	0	1	1	2	5	0	0	1	0.57
559	0	1	1	5	2	1	0		0.43	2.09
560	0	1	1	3	2	2	1		1.36	6.03
561	0	0	1	4	2	3	1	1	1.88	1.98
562	0	1	1	3	2	4	0	1	0.47	3.06
563	0	0	1	6	2	4	0	0	0.67	-0.28
564	0	0	1	3	2	7	0	0	1.07	0.14
565	0	1	1	7	2	4	1	0	1.07	0.97
566	1	1	1	5	2	3	1	0	0.22	0.85
567	0	0	1	5	2	7	0	1	1.66	0.29
568	0	1	1	3	2	1	0	0	0.71	0.91
569	0	1	1	6	1	1	0	0	0.43	-0.25
570	0	1	1	6	1	1	0	0	0.5	0.62
571	0	1	0	3	2	3	1	0	1.16	6.03
572	0	1	1	2	2	7	0	2	0.37	-0.28
573	0	1	0	2	2	4	1	0	1.25	1.17
574	1	0	1	2	2	7	1	3	3.91	0.62
575	0	0	1	3	2	4	0	0	0.76	0.42
576	0	1	1	3	2	4	1	3	0.34	4.07
577	1	1	0	0	2	4	2	2	0.87	1.41
578	0	1	1	1	2	7	0	2	0.4	2.35
579	0	1	1	3	2	7	1	0	0.76	0.47
580	0	1	1	7	2	7	0	0	0.4	1.1
581	2	0	0	7	2	2	1	0	0.03	2.35
582	0	0	1	0	2	7	1	2	0.37	1.77
583	0	0	1	0	2	7	0	0	0.58	0.73
584	2	0	1	0	2	3	1	2	0.19	0.21
585	0	1	0	2	2	4	1	0	1.36	0.85
586	0	0	1	0	2	7	1	0	2.8	6.03
587	0	1	0	1	2	4	0	0	1.36	3.06
588	1	1	1	0	2	4	0	0	0.58	0.67
589	0	1	0	4	1	1	0	0	0.5	1.41
590	0	1	1	2	1	1	0		0.67	1.58
591	0	0	1	3	2	7	0	0	0.34	4.07
592	2	0	1	0	2	5	1	2	1.07	6.03
593	1	0	0	3	2	4	1	2	1.36	2.22
594	2	1	0	5	2	7	1	0	0.81	2.22
595	0	1	1	4	1	1	0	0	0.81	1.41
596	0	1	1	7	2	7	0	0	0.76	6.03
597	0	1	1	0	2	4	1	0	1.25	1.41
598	0	1	0	2	2	7	1	0	1.36	1.87
599	2	1	0	2	2	2	1	0	0.13	6.03
600	0	0	0	5	2	3	1	1	0.5	0.57
601	0	0	1	4	2	7	1	0	0.76	1.41
602	2	1	1	0	2	2	2	0	0.43	0.62
603	0	0	1	1	2	4	1	0	0.31	-1.07
604	0	0	1	3	2	7	0	0	0.71	-0.04
605	0	1	1	7	2	7	1	0	0.81	1.33
606	0	0	1	1	2	5	0	0	0.81	1.33
607	0	0	1	1	2	4	1	1	3.91	4.8
608	0	0	1	4	2	3	1	0	0.37	2.09
609	0	0	1	3	2	5	1	0	0.71	0.62
610	2	1	1	3	2	7	2	0	1.88	-0.1
611	0	1	1	4	2	4	0	0	-0.1	0.1
612	0	1	1	3	2	1	0	0	1.16	3.32
613	0	0	1	0	2	4	0	1	2.8	4.8
614	0	0	1	1	2	3	1	2	0.81	0.91
615	0	0	1	3	2	7	0	0	0.58	2.09
616	1	1	1	2	2	7	1	1	0.5	0.34
617	0	1	0	0	1	1	0	0	0.28	0.34
618	0	0	1	7	2	4	1	1	1.36	1.1
619	0	1	1	0	2	4	1	0	0.67	-0.23
620	0	1	1	0	2	1	0	0	1	1.49
621	0	0	1	0	2	4	1	0	1.66	6.03
622	0	0	1	3	2	1	0	0	0.67	0.17
623	0	0	1	3	2	7	1	0	0.5	1.17
624	0	1	1	3	1	1	0	0	0.76	0.17
625	0	1	1	0	2	7	0		1	0.21
626	0	0	1	6	2	1	0	0	0.71	0.47
627	0	0	0	0	2	4	1	1	0.4	-0.45
628	0	1	0	7	2	7	1	0	0.62	-0.77
629	0	0	0	0	2	4	0	1	1.66	6.03
630	0	1	0	0	1	1	0		0.62	1.98
631	1	1	0	6	2	4	1	2	0.62	0.62
632	0	1	1	2	1	4	0	0	0.43	0.29
633	0	1	1	3	2	7	1	0	1.25	1.41
634	0	1	0	4	2	7	0	2	0.58	1.77
635	2	0	1	0	2	3	1	3	1.25	1.41
636	0	1	1	3	1	1	0		0.71	0.97
637	2	0	0	3	2	4	0	1	0.81	2.66
638	0	1	1	0	1	1	0	0	0.22	0.38
639	0	1	0	3	2	7	1	0	0.5	6.03
640	0	1	1	5	2	1	1	1	1.49	1.77
641	1	1	1	1	2	7	0	0	0.43	0.62
642	0	1	1	1	2	4	1	1	0.43	0.34
643	0	1	1	1	2	1	0	1	0.87	0.67
644	0	1	1	3	2	7	1	3	0.76	0.17
645	0	1	1	5	1	1	0	0	0.67	3.64
646	0	1	1	5	2	2	1	1	1.49	6.03
647	0	1	0	2	2	4	0	0	0.4	0.38
648	0	1	0	7	2	2	1	0	0.87	0.85
649	0	0	0	5	2	7	0	0	1	0.62
650	2	1	1	0	2	3	1	1	1.16	1.58
651	0	1	0	2	2	7	0	0	0.47	-0.45
652	0	0	0	5	2	7	1	0	2.21	6.03
653	1	1	1	3	2	4	1	1	0.03	-0.56
654	0	1	0	7	2	4	1	0	0.47	0.47
655	0	1	0	6	2	7	0	0	0.4	0.38
656	1	0	1	3	2	7	1	1	0.87	0.21
657	0	1	1	6	1	1	0		1.25	6.03
658	2	0	1	3	2	5	1	0	0.62	1.25
659	0	0	1	0	1	4	0	0	0.37	2.22
660	0	0	1	0	1	4	0	0	0.25	-0.1
661	0	0	1	7	2	7	0	0	0.5	0.57
662	0	1	0	5	2	0	0		1.49	1.25
663	2	1	1	3	2	7	1	1	1.36	0.42
664	0	1	1	0	2	4	1	1	0.37	0.79
665	0	1	0	4	2	2	1	1	1.25	6.03
666	0	1	1	4	1	1	0	1	1	1.33
667	0	1	1	3	2	4	0	1	1.07	1.77
668	0	0	0	6	2	4	0	0	0.47	-0.07
669	0	1	1	0	2	1	0	0	0.34	-0.07
670	0	1	1	3	1	1	0	0	1.88	6.03
671	0	1	1	7	1	1	0		1.07	-0.74
672	0	1	1	1	1	1	0		1.16	0.79
673	0	0	1	5	2	7	0	0	1	2.35
674	0	1	0	0	2	3	1	0	1.16	1.41
675	0	0	1	1	2	4	1	3	0.22	-0.42
676	1	1	1	3	2	3	2	1	0.87	1.41
677	0	0	1	3	2	7	1	2	0.87	0.97
678	0	1	1	7	2	4	0	0	1	4.07
679	0	0	0	4	2	4	0	0	0.67	0.67
680	0	0	1	2	2	5	1	1	0.28	1.67
681	2	0	0	4	2	5	1	1	0.93	1.41
682	0	1	1	2	1	1	0		0.43	1.41
683	0	1	1	1	2	4	0	0	0.34	0.79
684	0	0	1	0	2	4	1	0	1.25	1.41
685	0	1	1	7	2	4	1	2	0.71	0.42
686	0	1	1	6	2	4	0	0	0.37	1.41
687	0	1	1	0	2	2	1	0	0.87	0.62
688	2	0	1	5	2	7	1	0	1.16	1.41
689	2	1	0	2	2	0	1	1	1.07	1.41
690	2	1	1	2	2	7	1	0	1.25	1.41
691	2	0	0	7	2	7	2	0	0.34	1.49
692	0	1	1	0	2	5	1	0	1.88	2.85
693	0	0	1	7	2	4	1	0	0.43	1.67
694	2	0	0	2	2	5	2	0	0.76	0.29
695	0	1	1	0	2	7	1	0	0.47	-0.23
696	1	0	1	6	2	3	1	2	0.87	1.17
697	1	1	0	0	2	5	1	1	1	2.35
698	1	1	1	1	2	3	1	0	0.5	-0.34
699	2	1	0	3	2	3	2	2	0.87	1.77
700	0	1	1	0	2	1	0	0	0.87	2.35
701	0	1	1	2	2	7	1	1	1.66	3.64
702	0	1	0	1	2	7	1		0.47	-0.69
703	0	1	1	4	2	4	1	0	1.66	0.17
704	1	0	1	7	2	4	1	4	0.71	0.62
705	2	0	0	0	2	3	1	4	0.43	-0.93
706	0	0	0	3	2	5	0	0	0.47	0.62
707	0	0	1	3	2	7	1	1	0.81	1.25
708	0	1	0	7	2	4	0	0	0.67	1.1
709	0	1	1	2	2	3	1	0	0.47	-0.1
710	0	0	1	1	2	1	0	2	0.81	0.91
711	0	0	0	7	2	4	0	0	0.93	0.85
712	0	0	0	5	2	4	1	0	0.58	0.38
713	1	0	1	2	2	4	1	4	0.58	1.1
714	1	1	0	5	2	4	1	0	3.91	2.35
715	2	0	0	5	2	3	1	3	1.25	1.25
716	0	1	1	7	2	5	0	0	0.25	-1.23
717	2	1	0	7	2	2	1	0	1.88	-0.95
718	0	1	1	7	2	4	1	1	0.58	0.34
719	0	1	1	1	2	7	1	3	1	4.07
720	2	0	1	3	2	7	1	2	0.43	0.79
721	2	1	0	2	2	5	1	1	0.67	0.38
722	0	1	1	4	2	7	1	0	0.54	2.85
723	0	1	0	4	2	4	1	2	0.76	1.33
724	0	0	1	2	2	4	1	0	0.71	0.52
725	0	0	1	3	2	4	1	0	1.16	3.64
726	2	1	1	0	2	3	1	2	0.87	1.33
727	0	1	1	7	2	7	1	1	0.31	0.91
728	0	0	0	2	2	7	1	4	0.76	1.98
729	0	1	0	2	2	7	1	1	0.34	1.41
730	0	0	0	6	2	3	1	1	0.25	1.77
731	0	1	1	2	2	4	1	0	0.76	-1.55
732	0	1	1	3	2	4	1	0	1.07	0.97
733	2	1	1	7	2	4	2	1	0.47	3.06
734	1	1	0	7	2	2	1	1	0.4	0.42
735	0	1	1	0	2	4	0	0	1.88	1.41
736	0	0	1	1	1	4	0	0	0.08	0.42
737	0	0	1	4	2	7	1	1	1.07	-0.1
738	0	1	1	7	2	3	1	1	1.07	1.58
739	0	1	1	5	2	2	1	0	0.71	3.64
740	2	0	0	3	2	3	1	0	0.87	-0.2
741	0	0	1	7	2	7	0	0	1.07	1.77
742	2	1	1	3	2	7	2	0	0.62	0.47
743	2	1	1	1	2	3	1	0	0.71	0.47
744	1	1	1	0	2	2	1	2	0.4	0.06
745	0	1	1	5	2	7	1	1	0.62	1.41
746	2	1	1	2	2	7	1	1	0.76	1.49
747	0	1	0	2	2	7	1	0	0.67	-0.13
748	0	1	1	2	2	7	1	0	0.62	-0.13
749	0	0	1	3	2	1	0	0	0.62	0.62
750	0	0	1	3	2	1	0	0	0.37	0.73
751	0	1	1	3	1	1	0		0.76	1.41
752	0	1	0	7	1	1	0	3	1	0.17
